# Supplementary material for: Molecular Hydrogen Increases Quantitative and Qualitative Traits of Rice Grain in Field Trials
Source: Plants (Basel). 2021 Oct 28;10(11):2331. doi: 10.3390/plants10112331 (PMC8624507; doi:10.3390/plants10112331)
Supplement: Supplementary file 1 [file plants-10-02331-s001.zip]

Archive with 1 entries (1 files):
- plants-1436192-supplementary.pdf
